# Supplementary material for: Optimal combination treatment regimens of vaccine and radiotherapy augment tumor-bearing host immunity
Source: Commun Biol. 2021 Jan 19;4:78. doi: 10.1038/s42003-020-01598-6 (PMC7815836; doi:10.1038/s42003-020-01598-6)
Supplement: Supplementary file 3 — Supplementary Data 1 [file 42003_2020_1598_MOESM3_ESM.xlsx]

## Sheet: Fig 1 b
percentage of CD8+ T cells after 8Gy 2f radiation (%)
days	CTR		RT (8 Gy 2F）
7	0.22875	0.21971	0.5494	0.5952
14	0.38499	0.2024	0.172416	0.193986
21	0.322	0.252	0.14456	0.17877

## Sheet: Fig 1 c
CD8+ T cells to Tregs ratio
days	CTR		RT (8 Gy 2F)
7	5.37123	3.49156	3.69598	3.97195
14	5.01851	3.03831	0.524284	0.520237
21	2.477	1.93237	0.329714	0.277266

## Sheet: Fig 1 d
TC-1 Primary tumor
days	Control										RT (8 Gy 2F)
10	95.4204	76.0266	77.6848	111.45	182.733	60.021	60.5176	77.3344	83.8656	78.1102	110.493	129.842	65.286	79.4731	57.915	105.941	98.6809	130.559	109.929	92.951
13	288.949	228.045	237.397	333.239	441.786	129.168	264.564	175.901	263.915	207.032	240.486	257.109	158.394	187.028	120.7	312.43	257.71	254.742	320.112	295.213
15	469.3	389.999	371.21	605.563	556.342	247.352	339.054	221.392	321.377	330.898	237.278	284.191	236.113	208.16	98.5608	207.869	232.419	313.165	300.006	249.297
17	580.441	448.484	710.222	778.819	740.563	288.588	345.779	364.077	446.591	463.14	214.988	256.617	166.972	219.108	83.2	180.871	163.072	338.757	340.255	218.294
20	862.717	598.299	980.928	1293.36	841.75	444.74	817.564	611.565	772.658	710.484	183.492	300.304	194.026	280.565	61.9028	242.944	160.524	333.915	263.4	191.544
22	1104.55	741.616	1230.17	1443.23	1054.69	626.226	973.32	984.405	982.036	731.13	143.983	322.01	182.1	274.6		458.19	162.267	318.973	335.197	218.023
25	1554.95	870.545	1633.69	1521	1273.07	733.732	1290.98	1585.6	1503.95	1233.23	176.953	296.237	337.891	368.659		616.616	229.129	307.187	381.399	270.256

## Sheet: Fig 1 f
4T1-Luc2 Primary tumor
days	Control										RT (8 Gy 2F)
14	71.9561	107.869	56.259	83.8636	107.371	101.871	117.063	125.932	147.069	94.2778	77.4304	144.634	58.3933	114.89	71.7363	111.169	121.574	80.7929	85.5584
17	110.789	168.698	88.4968	114.014	103.769	181.869	221.517	188.503	252.859	139.415	116.74	249.923	124.134	183.683	238.529	253.249	227.464	187.13	126.547	55.3038
21	247.782	281.694	155.478	276.075	221.71	345.188	395.002	288.427	444.606	253.781	107.913	403.421	156.178	314.293	239.389	239.389	233.137	229.003	118.464	67.1296
24	357.38	324.832	196.416	279.54	276.949	404.442	518.536	266.422	547.517	388.371	110.553	358.142	157.601	340.791	320.229	217.14	222.252	260.259	135.273	57.246
28	600.783	663.04	392.28	600.226	613.627	851.951	806.557	426.669	871.872	527.96	102.879	504.06	167.772	304.687	416.859	226.1		391.248	197.96	32.64
32	968.76	753.6	643.285	913.14	1253.67	915.516	1006.77	777.427	1203.28	806.68	42.5	483.89	164.424	428.74	524.16	147.234		224.642	507.883	10.5686
36	1220.17	1202.94	918		1632.96	1044.58	1177.05	965.85	1305.6	1120		671.802	220	474.3	432.446	63.64		81.792	172.5
40	1549.74	1303.72	1653.04		2063.68	1744.85	1378.08	1150.94		1451.9		840.715	308.893	700.097	623.331	55.2908		84.1072	386.427

## Sheet: Fig 1 g
Survival Curve of 8 Gy 2f RT
Days after tumor innoculation	CTR	8 Gy 2f
34	1
38	1
42	1
44	1
45	1
45	1
47	1
47	1
50	1
51	1
27		1
40		1
41		1
43		1
50		1
53		1
58		1
59		1
65		1
69		1

## Sheet: Fig 2 b
Tumor Volume of TC-1 tumour model
Days	Control									RT
9	42.2556	36.8186	73.008	62.4789	18.7884	28.9291	29.0813	39.1658	20.3522	44.3974	19.3392	53.487	47.8656	32.68	46.8988	68.1264	51.9666	47.2626
13	204.16	64.1846	182.345	173.527	83.9126	76.1875	136.688	139.96	104.5	164.611	57.5723	168.899	138.814	150.195	120.442	159.803	168	131.169
17	427.027	281.89	670.305	504.051	199.823	234.076	350.771	446.382	252.347	250.59	68.8962	235.033	249.448	192.292	217.472	263.917	328.178	227.362
21	1026.75	472.574	780.275	798.623	380.615	471.926	727.785	671.933	489.555	249.231	90.576	167.706	203.82	231.863	123.368	194.832	273	163.825
24	1162.02	564.901	1045.85	818.006	560.939	731.824	903.96	1058.37	733.251	280.825	174.216	98.3706	157.014	354.483	198.029	198.365	315.792	142.758
28	1454.03	898.242	1238.81	1180.06	1133.75	1491.3	1144.03	1560	954.845	425.83	170.674	389.71	307.301	512.562	248.795	313.651	466.63	162.059
31	1888.73	1065.95	1349.45	1502.8	1470.15	2701.96	1799.09	1538.6	1281	562.653	258.62	706.015	284.84	718.657	417.275	426.677	575.31	199.626

## Sheet: Fig 2 c
Tumor Volume of 4T1-Luc2 tumour model
Days	Control										RT
7	55.8272	39.7763	28.7007	48.5819	47.2304	41.3384	36.0386	46.6465	58.63	19.11	62.5482	54.0278	38.8323	45.7145	33.7755	34.3003	37.3568	30.6358	23.2659	31.6631
11	121.766	112.321	116.874	115.984	121.29	102.631	62.1618	112.941	114.24	48.72	135.358	144.403	123.038	88.41	84.4848	79.7901	127.278	66.729	75.6486	97.5744
15	240.016	246.501	224.125	290.608	196.865	170.72	170.016	215.014	302.76	85.2038	190.528	164.615	165.926	107.998	109.023	84.9691	180.356	67.0956	60.382	163.637
19	419.885	373.601	394.955	790.117	387.751	354.622	269.28	287.606	401.911	183.88	232.349	196.793	159.289	134.006	122.382	97.4273	178.882	89.3016	107.076	143.51
22	537.836	769.508	521.245	1015.38	491.599	644.087	351.929	481.209	515.644	257.715	287.667	241.801	227.149	128.064	121.838	142.401	124.062	92.2099	73.4287	158.295
26	853.688	1169.22	835.311	2021.98	1097	741.128	734.61	1022.53	1174.09	1003.03	353.001	696.257	393.008	131.508	221.005	317.423	186.086	180.082	96.3413	197.19
29	1169.53	1227.06	1074.04	1953.28	1023.32	1025.42	1008.97	1348.38	1361.4	1401.7	444.171	880.934	390.167	226.833	205.448	366.639	132.461	228.641	128.659	282.889
33	1575.68	1997.2	2388.69		1450.37	1808.85	1773.2	2018.3	2220.76	2477.28	570.778	1114.92	451.72	489.277	292.393	521.824	270.589	360.786	224.575	406.976

## Sheet: Fig 2 d
CD45+ cells percentage in tumor
Days	Tumor no RT				Tumor with RT
7	11	10.5	8.93	8.42	24.1	18.8	18.9	16.5
14	7.5	5.7	12.8	9.5	13.4	14.8	12.6	11.2

## Sheet: Fig 2 e
Treg cells percentage in tumor
Days	Tumor no RT				Tumor with RT
7	0.033292	0.027224	0.04472	0.050553	0.073656	0.04992	0.08512	0.07841
14	0.072814	0.080013	0.038052	0.05641	0.3762	0.273	0.4448	0.221

## Sheet: Fig 2 f
Ratio of CD8+ cells to Tregs in tumor
Days	Tumor no RT				Tumor with RT
7	3.20497	5.36108	3.09515	1.02	4.87523	5.57492	3.11419	0.48
14	2.14838	0.548077	2.17565	1.87624	0.999256	0.684102	0.422077	0.689201

[truncated: 59 more sheets: Fig 2 g, Fig 2 i, Fig 2 j, Fig 3 b left, Fig 3 b right, Fig 3 c, Fig 3 d, Fig 4 a, Fig 4 b, Fig 4 c, Fig 4d, Fig 4 e, Fig 4 f, Fig 5 a, Fig 5 b left, Fig 5 b right, Fig 5 c, Fig 5 d, Fig 5 e left, Fig 5 e mid …]
